# Supplementary material for: ﻿Four new species of Perilimnastes (Sonerileae, Melastomataceae) from Vietnam
Source: PhytoKeys. 2023 Nov 3;235:1–19. doi: 10.3897/phytokeys.235.112133 (PMC10638611; doi:10.3897/phytokeys.235.112133)
Supplement: XML Treatment for Perilimnastes multisepala [file phytokeys.235.112133-treatment1.xml]

<!DOCTYPE tp:taxon-treatment
  PUBLIC "-//TaxonX//DTD Taxonomic Treatment Publishing DTD v0 20100105//EN" "tax-treatment-NSO.dtd">
<tp:taxon-treatment xmlns:tp="http://www.plazi.org/taxpub"><tp:treatment-meta><kwd-group><label>Taxon classification</label><kwd>
              <named-content content-type="kingdom">Plantae</named-content>
            </kwd><kwd>
              <named-content content-type="order">Myrtales</named-content>
            </kwd><kwd>
              <named-content content-type="family">Melastomataceae</named-content>
            </kwd></kwd-group><mixed-citation publication-type="journal"><person-group><name><surname>Dai</surname><given-names>Jin-Hong</given-names></name><name><surname>Van Do</surname><given-names>Truong</given-names></name><name><surname>Liu</surname><given-names>Ying</given-names></name></person-group><article-title>﻿Four new species of <italic><tp:taxon-name><tp:taxon-name-part taxon-name-part-type="genus" reg="Perilimnastes">Perilimnastes</tp:taxon-name-part></tp:taxon-name></italic> (<tp:taxon-name><tp:taxon-name-part taxon-name-part-type="tribe">Sonerileae</tp:taxon-name-part></tp:taxon-name>, <tp:taxon-name><tp:taxon-name-part taxon-name-part-type="family">Melastomataceae</tp:taxon-name-part></tp:taxon-name>) from Vietnam</article-title><source>PhytoKeys</source><day>03</day><month>11</month><year>2023</year><volume>235</volume><fpage>1</fpage><lpage>19</lpage><pub-id pub-id-type="doi">10.3897/phytokeys.235.112133</pub-id></mixed-citation></tp:treatment-meta><tp:nomenclature><label>﻿</label><tp:taxon-name>
            <object-id xmlns:xlink="http://www.w3.org/1999/xlink" content-type="arpha" xlink:type="simple">48251918-F33D-5760-BF8D-A2895F2356A8</object-id>
            <tp:taxon-name-part taxon-name-part-type="genus" reg="Perilimnastes">Perilimnastes</tp:taxon-name-part>
            <tp:taxon-name-part taxon-name-part-type="species" reg="multisepala">multisepala</tp:taxon-name-part>
            <object-id xmlns:xlink="http://www.w3.org/1999/xlink" content-type="ipni" xlink:type="simple">urn:lsid:ipni.org:names:77329901-1</object-id>
          </tp:taxon-name><tp:taxon-authority>J.H.Dai, T.V.Do &amp; Ying Liu</tp:taxon-authority><tp:taxon-status xmlns:xlink="http://www.w3.org/1999/xlink" xlink:type="simple">sp. nov.</tp:taxon-status><xref ref-type="fig" rid="F2">Figs 2</xref><xref ref-type="fig" rid="F3">, 3</xref><xref ref-type="fig" rid="F4">, 4</xref></tp:nomenclature><tp:treatment-sec sec-type="material" id="SECID0EQ6AE"><title>Type.</title><p>Vietnam. Quảng Nam Province: Đại Lộc, about 400 m south of Khu Du Lich Sinh Thai Khe Lim, along newly opened road, 574 m elevation, on rocks along a stream, 23 Nov 2019, Jin-hong Dai and Ying Liu 821 (holotype: PE; isotypes: A, SYS, VNMN).</p><fig id="F2" position="float" orientation="portrait"><object-id xmlns:xlink="http://www.w3.org/1999/xlink" content-type="doi" xlink:type="simple">10.3897/phytokeys.235.112133.figure2</object-id><object-id xmlns:xlink="http://www.w3.org/1999/xlink" content-type="arpha" xlink:type="simple">2FB2D97E-4C2F-54FB-BFC7-D23C3B1BB378</object-id><label>Figure 2.</label><caption><p>Holotype of <italic><tp:taxon-name><tp:taxon-name-part taxon-name-part-type="genus" reg="Perilimnastes">Perilimnastes</tp:taxon-name-part><tp:taxon-name-part taxon-name-part-type="species" reg="multisepala">multisepala</tp:taxon-name-part></tp:taxon-name></italic>, Jin-hong Dai and Ying Liu 821 (PE). The inset shows druses (as white spots) on adaxial leaf surface under stereoscope. Scale bars: 5 cm, 1 mm (inset).</p></caption><graphic xmlns:xlink="http://www.w3.org/1999/xlink" xlink:href="phytokeys-235-001_article-112133__-g002.jpg" position="float" orientation="portrait" xlink:type="simple" id="oo_929967.jpg"><uri content-type="original_file" xlink:type="simple">https://binary.pensoft.net/fig/929967</uri></graphic></fig></tp:treatment-sec><tp:treatment-sec sec-type="diagnosis" id="SECID0EOAAG"><title>Diagnosis.</title><p>Resembles <italic><tp:taxon-name><tp:taxon-name-part taxon-name-part-type="genus" reg="Phyllagathis">P.</tp:taxon-name-part><tp:taxon-name-part taxon-name-part-type="species" reg="fruticosa">fruticosa</tp:taxon-name-part></tp:taxon-name></italic> and <italic><tp:taxon-name><tp:taxon-name-part taxon-name-part-type="genus" reg="Phyllagathis">P.</tp:taxon-name-part><tp:taxon-name-part taxon-name-part-type="species" reg="stenophylla">stenophylla</tp:taxon-name-part></tp:taxon-name></italic> in the habitat preference, habit, leaf and inflorescence morphology but differs from these species in the petals 28 × 9 mm, apex long acuminate (vs. 8.5–16 × 3.5–5 mm, acuminate, and 12 × 6 mm, short acuminate), calyx lobes 4–8 (vs. 4) and pedicels only 1–2 mm at fruiting stage (vs. 10–15 mm).</p><fig id="F3" position="float" orientation="portrait"><object-id xmlns:xlink="http://www.w3.org/1999/xlink" content-type="doi" xlink:type="simple">10.3897/phytokeys.235.112133.figure3</object-id><object-id xmlns:xlink="http://www.w3.org/1999/xlink" content-type="arpha" xlink:type="simple">284D7C9D-FBDF-509B-8E60-56D159CF79C2</object-id><label>Figure 3.</label><caption><p><italic><tp:taxon-name><tp:taxon-name-part taxon-name-part-type="genus" reg="Perilimnastes">Perilimnastes</tp:taxon-name-part><tp:taxon-name-part taxon-name-part-type="species" reg="multisepala">multisepala</tp:taxon-name-part></tp:taxon-name></italic><bold>A</bold> habit <bold>B</bold> adaxial (top) and abaxial (bottom) leaf surfaces <bold>C</bold> close-up of a branchlet showing a 2-flowered cyme. All from Jin-hong Dai and Ying Liu 821 (A, PE, SYS).</p></caption><graphic xmlns:xlink="http://www.w3.org/1999/xlink" xlink:href="phytokeys-235-001_article-112133__-g003.jpg" position="float" orientation="portrait" xlink:type="simple" id="oo_929968.jpg"><uri content-type="original_file" xlink:type="simple">https://binary.pensoft.net/fig/929968</uri></graphic></fig></tp:treatment-sec><tp:treatment-sec sec-type="description" id="SECID0EICAG"><title>Description.</title><p>Shrubs, much-branched, up to 0.8 m tall, with druses in many parts. Stems obtusely 4-sided, slightly compressed when young; branchlets glabrous, sulcate, nodes only pubescent with uniseriate hairs when young. Leaves opposite, equal to distinctly unequal in a pair, pubescent with brownish-yellow stellate hairs only when young, glabrous when mature; petiole 0–10 mm; leaf blade obovate-lanceolate, oblong-lanceolate to oblanceolate, 2.4–8 × 0.7–2.4 cm, subcoriaceous, 3-veined with the lateral two veins often diverged from the midvein above the base, dark green adaxially, pale green abaxially, base cuneate, margin entire, apex obtuse, acute, rarely shortly acuminate. Inflorescences terminal, cymose contracted to umbellate, solitary or 2-flowered, rarely 3-flowered; peduncle ca. 1 mm long, sometimes sessile, subtended by a pair of bracts to 5 mm long. Flowers 4-merous; pedicel 1–2 mm long, glabrous; hypanthium funnel-shaped, 7–8 mm long, sparsely pubescent with stellate hairs; calyx lobes linear, laterally compressed, alternipetalous 4, 8–10 mm long, antepetalous 0–4, 3–8 mm long, sparsely pubescent with stellate hairs; petals pinkish purple, 28 × 9 mm, ovate, slightly oblique, apex long acuminate, abaxially very sparsely pubescent with stellate hairs; stamens 8, isomorphic, filaments 7–9 mm long, glabrous, anthers lanceolate, yellow, 9 mm long, connective decurrent, tuberculate ventrally, forming a spur dorsally; ovary half as long as hypanthium (crown excluded), ovary crown wedge-like, 4-lobed; style 22 mm long. Capsule cup-shaped, 7–8 × 7 mm, 4-sided; hypanthium 8-ribbed; crown enlarged enclosing an obpyramidal space; placental column unbeaked, 4-horned; placenta thready.</p><fig id="F4" position="float" orientation="portrait"><object-id xmlns:xlink="http://www.w3.org/1999/xlink" content-type="doi" xlink:type="simple">10.3897/phytokeys.235.112133.figure4</object-id><object-id xmlns:xlink="http://www.w3.org/1999/xlink" content-type="arpha" xlink:type="simple">DD0831F2-CDFD-5EEA-8788-D7087F78B88B</object-id><label>Figure 4.</label><caption><p><italic><tp:taxon-name><tp:taxon-name-part taxon-name-part-type="genus" reg="Perilimnastes">Perilimnastes</tp:taxon-name-part><tp:taxon-name-part taxon-name-part-type="species" reg="multisepala">multisepala</tp:taxon-name-part></tp:taxon-name></italic><bold>A</bold> top view of a flower <bold>B</bold> longitudinal section of a flower showing the isomorphic stamens <bold>C</bold> top view of a young capsule <bold>D</bold> lateral view of a young capsule <bold>E</bold> top view of an old capsule <bold>F</bold> longitudinal section of an old capsule showing enlarged ovary crown and morphology of the placental column and placentas. Scale bars: 5 mm (<bold>B</bold>); 3 mm (<bold>F</bold>). All from Jin-hong Dai and Ying Liu 821 (A, PE, SYS).</p></caption><graphic xmlns:xlink="http://www.w3.org/1999/xlink" xlink:href="phytokeys-235-001_article-112133__-g004.jpg" position="float" orientation="portrait" xlink:type="simple" id="oo_929969.jpg"><uri content-type="original_file" xlink:type="simple">https://binary.pensoft.net/fig/929969</uri></graphic></fig></tp:treatment-sec><tp:treatment-sec sec-type="phenology" id="SECID0EVDAG"><title>Phenology.</title><p>Flowers, young fruits and old fruits in November.</p></tp:treatment-sec><tp:treatment-sec sec-type="etymology" id="SECID0E1DAG"><title>Etymology.</title><p>The specific epithet is based on the 4–8 calyx lobes of this species.</p></tp:treatment-sec><tp:treatment-sec sec-type="distribution" id="SECID0E6DAG"><title>Distribution.</title><p><italic><tp:taxon-name><tp:taxon-name-part taxon-name-part-type="genus" reg="Perilimnastes">Perilimnastes</tp:taxon-name-part><tp:taxon-name-part taxon-name-part-type="species" reg="multisepala">multisepala</tp:taxon-name-part></tp:taxon-name></italic> is currently known from Đại Lộc, Quảng Nam Province, Vietnam (Fig. <xref ref-type="fig" rid="F1">1</xref>). It grows on rocks along streams in the forest, at 574 m elevation.</p></tp:treatment-sec><tp:treatment-sec><!--Section generated to contain objects referenced in tp:taxon-treatment.--><fig id="F1" position="float" orientation="portrait"><object-id xmlns:xlink="http://www.w3.org/1999/xlink" content-type="doi" xlink:type="simple">10.3897/phytokeys.235.112133.figure1</object-id><object-id xmlns:xlink="http://www.w3.org/1999/xlink" content-type="arpha" xlink:type="simple">730AE893-1ADC-50E1-98F6-C045E2F4174D</object-id><label>Figure 1.</label><caption><p>Distribution of <italic><tp:taxon-name><tp:taxon-name-part taxon-name-part-type="genus" reg="Perilimnastes">Perilimnastes</tp:taxon-name-part><tp:taxon-name-part taxon-name-part-type="species" reg="multisepala">multisepala</tp:taxon-name-part></tp:taxon-name></italic> (triangle), <italic><tp:taxon-name><tp:taxon-name-part taxon-name-part-type="genus" reg="Perilimnastes">P.</tp:taxon-name-part><tp:taxon-name-part taxon-name-part-type="species" reg="setipetiola">setipetiola</tp:taxon-name-part></tp:taxon-name></italic> (square), and <italic><tp:taxon-name><tp:taxon-name-part taxon-name-part-type="genus" reg="Perilimnastes">P.</tp:taxon-name-part><tp:taxon-name-part taxon-name-part-type="species" reg="uniflora">uniflora</tp:taxon-name-part></tp:taxon-name></italic> and <italic><tp:taxon-name><tp:taxon-name-part taxon-name-part-type="genus" reg="Perilimnastes">P.</tp:taxon-name-part><tp:taxon-name-part taxon-name-part-type="species" reg="banaensis">banaensis</tp:taxon-name-part></tp:taxon-name></italic> (solid circle).</p></caption><graphic xmlns:xlink="http://www.w3.org/1999/xlink" xlink:href="phytokeys-235-001_article-112133__-g001.jpg" position="float" orientation="portrait" xlink:type="simple" id="oo_929966.jpg"><uri content-type="original_file" xlink:type="simple">https://binary.pensoft.net/fig/929966</uri></graphic></fig></tp:treatment-sec></tp:taxon-treatment>
