# Supplementary material for: ﻿Four new species of Perilimnastes (Sonerileae, Melastomataceae) from Vietnam
Source: PhytoKeys. 2023 Nov 3;235:1–19. doi: 10.3897/phytokeys.235.112133 (PMC10638611; doi:10.3897/phytokeys.235.112133)
Supplement: XML Treatment for Perilimnastes uniflora [file phytokeys.235.112133-treatment3.xml]

<!DOCTYPE tp:taxon-treatment
  PUBLIC "-//TaxonX//DTD Taxonomic Treatment Publishing DTD v0 20100105//EN" "tax-treatment-NSO.dtd">
<tp:taxon-treatment xmlns:tp="http://www.plazi.org/taxpub"><tp:treatment-meta><kwd-group><label>Taxon classification</label><kwd>
              <named-content content-type="kingdom">Plantae</named-content>
            </kwd><kwd>
              <named-content content-type="order">Myrtales</named-content>
            </kwd><kwd>
              <named-content content-type="family">Melastomataceae</named-content>
            </kwd></kwd-group><mixed-citation publication-type="journal"><person-group><name><surname>Dai</surname><given-names>Jin-Hong</given-names></name><name><surname>Van Do</surname><given-names>Truong</given-names></name><name><surname>Liu</surname><given-names>Ying</given-names></name></person-group><article-title>﻿Four new species of <italic><tp:taxon-name><tp:taxon-name-part taxon-name-part-type="genus" reg="Perilimnastes">Perilimnastes</tp:taxon-name-part></tp:taxon-name></italic> (<tp:taxon-name><tp:taxon-name-part taxon-name-part-type="tribe">Sonerileae</tp:taxon-name-part></tp:taxon-name>, <tp:taxon-name><tp:taxon-name-part taxon-name-part-type="family">Melastomataceae</tp:taxon-name-part></tp:taxon-name>) from Vietnam</article-title><source>PhytoKeys</source><day>03</day><month>11</month><year>2023</year><volume>235</volume><fpage>1</fpage><lpage>19</lpage><pub-id pub-id-type="doi">10.3897/phytokeys.235.112133</pub-id></mixed-citation></tp:treatment-meta><tp:nomenclature><label>﻿</label><tp:taxon-name>
            <object-id xmlns:xlink="http://www.w3.org/1999/xlink" content-type="arpha" xlink:type="simple">C4B10E66-EB2C-5BC9-814A-EB76D73B664D</object-id>
            <tp:taxon-name-part taxon-name-part-type="genus" reg="Perilimnastes">Perilimnastes</tp:taxon-name-part>
            <tp:taxon-name-part taxon-name-part-type="species" reg="uniflora">uniflora</tp:taxon-name-part>
            <object-id xmlns:xlink="http://www.w3.org/1999/xlink" content-type="ipni" xlink:type="simple">urn:lsid:ipni.org:names:77329905-1</object-id>
          </tp:taxon-name><tp:taxon-authority>J.H.Dai, T.V.Do &amp; Ying Liu</tp:taxon-authority><tp:taxon-status xmlns:xlink="http://www.w3.org/1999/xlink" xlink:type="simple">sp. nov.</tp:taxon-status><xref ref-type="fig" rid="F7">Figs 7</xref><xref ref-type="fig" rid="F8">, 8</xref></tp:nomenclature><tp:treatment-sec sec-type="material" id="SECID0E5OAG"><title>Type.</title><p>Vietnam. Đà Nẵng: Hòa Ninh, Ba Na Hills, 1,360 m elevation, in forests on damp rocks along steam, 22 Nov 2019, Jin-hong Dai and Ying Liu 814 (holotype: PE; isotypes: A, SYS, VNMN).</p><fig id="F7" position="float" orientation="portrait"><object-id xmlns:xlink="http://www.w3.org/1999/xlink" content-type="doi" xlink:type="simple">10.3897/phytokeys.235.112133.figure7</object-id><object-id xmlns:xlink="http://www.w3.org/1999/xlink" content-type="arpha" xlink:type="simple">756C3F6B-6B28-5F17-9266-8F72CD60DD03</object-id><label>Figure 7.</label><caption><p>Holotype of <italic><tp:taxon-name><tp:taxon-name-part taxon-name-part-type="genus" reg="Perilimnastes">Perilimnastes</tp:taxon-name-part><tp:taxon-name-part taxon-name-part-type="species" reg="uniflora">uniflora</tp:taxon-name-part></tp:taxon-name></italic>, Jin-hong Dai and Ying Liu 814 (PE). The inset shows raphides (as white oblong spots) on adaxial leaf surface under stereoscope. Scale bars: 5 cm, 1 mm (inset).</p></caption><graphic xmlns:xlink="http://www.w3.org/1999/xlink" xlink:href="phytokeys-235-001_article-112133__-g007.jpg" position="float" orientation="portrait" xlink:type="simple" id="oo_929972.jpg"><uri content-type="original_file" xlink:type="simple">https://binary.pensoft.net/fig/929972</uri></graphic></fig></tp:treatment-sec><tp:treatment-sec sec-type="diagnosis" id="SECID0E2PAG"><title>Diagnosis.</title><p>Resembles <italic><tp:taxon-name><tp:taxon-name-part taxon-name-part-type="genus" reg="Phyllagathis">P.</tp:taxon-name-part><tp:taxon-name-part taxon-name-part-type="species" reg="guillauminii">guillauminii</tp:taxon-name-part></tp:taxon-name></italic> and <italic><tp:taxon-name><tp:taxon-name-part taxon-name-part-type="genus" reg="Phyllagathis">P.</tp:taxon-name-part><tp:taxon-name-part taxon-name-part-type="species" reg="rupicola">rupicola</tp:taxon-name-part></tp:taxon-name></italic> in having raphide crystals, 3-veined leaves with cuneate base and somewhat acuminate apex, and narrow calyx lobes, but differs from <italic><tp:taxon-name><tp:taxon-name-part taxon-name-part-type="genus" reg="Phyllagathis">P.</tp:taxon-name-part><tp:taxon-name-part taxon-name-part-type="species" reg="rupicola">rupicola</tp:taxon-name-part></tp:taxon-name></italic> in its pink anthers (vs. yellow) and from both in the stems glabrous except for minute brown glands when young (vs. covered with long bristles in <italic><tp:taxon-name><tp:taxon-name-part taxon-name-part-type="genus" reg="Phyllagathis">P.</tp:taxon-name-part><tp:taxon-name-part taxon-name-part-type="species" reg="guillauminii">guillauminii</tp:taxon-name-part></tp:taxon-name></italic> and hyaline uniseriate hairs in <italic><tp:taxon-name><tp:taxon-name-part taxon-name-part-type="genus" reg="Phyllagathis">P.</tp:taxon-name-part><tp:taxon-name-part taxon-name-part-type="species" reg="rupicola">rupicola</tp:taxon-name-part></tp:taxon-name></italic>) and pedicel 4 mm long at fruiting stage (vs. 16 mm long in <italic><tp:taxon-name><tp:taxon-name-part taxon-name-part-type="genus" reg="Phyllagathis">P.</tp:taxon-name-part><tp:taxon-name-part taxon-name-part-type="species" reg="guillauminii">guillauminii</tp:taxon-name-part></tp:taxon-name></italic> and 22 mm long in <italic><tp:taxon-name><tp:taxon-name-part taxon-name-part-type="genus" reg="Phyllagathis">P.</tp:taxon-name-part><tp:taxon-name-part taxon-name-part-type="species" reg="rupicola">rupicola</tp:taxon-name-part></tp:taxon-name></italic>).</p><fig id="F8" position="float" orientation="portrait"><object-id xmlns:xlink="http://www.w3.org/1999/xlink" content-type="doi" xlink:type="simple">10.3897/phytokeys.235.112133.figure8</object-id><object-id xmlns:xlink="http://www.w3.org/1999/xlink" content-type="arpha" xlink:type="simple">8B2876B2-E068-58DC-8C00-E5B6133052AE</object-id><label>Figure 8.</label><caption><p><italic><tp:taxon-name><tp:taxon-name-part taxon-name-part-type="genus" reg="Perilimnastes">Perilimnastes</tp:taxon-name-part><tp:taxon-name-part taxon-name-part-type="species" reg="uniflora">uniflora</tp:taxon-name-part></tp:taxon-name></italic><bold>A</bold> habit <bold>B</bold> a flowering individual <bold>C</bold> close-up of a branchlet <bold>D</bold> adaxial (left) and abaxial (right) leaf surfaces <bold>E</bold> a flowering branch <bold>F</bold> close-up of an inflorescence showing a solitary flower <bold>G</bold> top view of a flower <bold>H</bold> longitudinal section of a flower showing the isomorphic stamens <bold>I</bold> longitudinal section of an old capsule showing enlarged ovary crown and morphology of the placental column and placentas. Scale bars: 5 mm (<bold>D</bold>, <bold>G</bold>, <bold>H</bold>); 2 mm (<bold>I</bold>). All from Jin-hong Dai and Ying Liu 814 (A, PE, SYS).</p></caption><graphic xmlns:xlink="http://www.w3.org/1999/xlink" xlink:href="phytokeys-235-001_article-112133__-g008.jpg" position="float" orientation="portrait" xlink:type="simple" id="oo_929973.jpg"><uri content-type="original_file" xlink:type="simple">https://binary.pensoft.net/fig/929973</uri></graphic></fig></tp:treatment-sec><tp:treatment-sec sec-type="description" id="SECID0EAUAG"><title>Description.</title><p>Shrublets or somewhat woody herbs, to 30 cm tall, with raphides in all parts. Stems prostrate at middle and lower parts, branched, with adventitious roots at lower nodes; branchlets quadrangular and with sparse minute brown glands when young, glabrescent; older branches obtusely 4-sided; leafy distally and leafless proximally. Leaves opposite, equal to unequal in a pair, with minute brown glands only when young, glabrescent when mature; petiole 0.5–2 cm long; leaf blade obovate to obovate-lanceolate, sometimes elliptic, 4.2–9.5 × 1.3–3.4 cm, papery, 3-veined with the lateral two veins diverged from the midvein at or above the base, green to dark green adaxially, pale green abaxially, base cuneate to narrowly cuneate, margin entire or inconspicuous minutely repand, apex acuminate to long acuminate, sometimes caudate. Inflorescences terminal, flower solitary, subtended by a pair of bracts ca. 4 mm long. Flowers 4-merous; pedicel ca. 2 mm long, 4 mm at fruiting stage, glabrous; hypanthium funnel-shaped, 5–6 mm long, glabrous except for minute glands; calyx lobes 4, linear, 6–9 mm long, with minute glands; petals pinkish-purple, 11–13 × 4–6 mm, ovate, minutely oblique, apex acute to short acuminate, glabrous on both sides; stamens 8, isomorphic, filaments pink, ca. 6 mm long, glabrous, anthers lanceolate, pink, 5–7 mm long, connective decurrent, forming two ventral lobes and a dorsal spur; ovary half as long as hypanthium (crown excluded), ovary crown wedge-like, 4-lobed; style 13–15 mm long. Capsule cup-shaped, ca. 5 × 5 mm, 4-sided; hypanthium 8-ribbed; crown enlarged enclosing an obpyramidal space; placental column unbeaked, 4-horned; placenta thready.</p></tp:treatment-sec><tp:treatment-sec sec-type="phenology" id="SECID0EFUAG"><title>Phenology.</title><p>Flowers in June and produces old fruits in November.</p></tp:treatment-sec><tp:treatment-sec sec-type="etymology" id="SECID0EKUAG"><title>Etymology.</title><p>The specific epithet is based on the solitary flowers of this species.</p></tp:treatment-sec><tp:treatment-sec sec-type="distribution" id="SECID0EPUAG"><title>Distribution.</title><p><italic><tp:taxon-name><tp:taxon-name-part taxon-name-part-type="genus" reg="Perilimnastes">Perilimnastes</tp:taxon-name-part><tp:taxon-name-part taxon-name-part-type="species" reg="uniflora">uniflora</tp:taxon-name-part></tp:taxon-name></italic> is currently only known from Ba Na Hills, Hòa Ninh, Đà Nẵng, Vietnam (Fig. <xref ref-type="fig" rid="F1">1</xref>). It occurs on damp rocks along streams in forests, at 1,360 m elevation.</p></tp:treatment-sec><tp:treatment-sec><!--Section generated to contain objects referenced in tp:taxon-treatment.--><fig id="F1" position="float" orientation="portrait"><object-id xmlns:xlink="http://www.w3.org/1999/xlink" content-type="doi" xlink:type="simple">10.3897/phytokeys.235.112133.figure1</object-id><object-id xmlns:xlink="http://www.w3.org/1999/xlink" content-type="arpha" xlink:type="simple">730AE893-1ADC-50E1-98F6-C045E2F4174D</object-id><label>Figure 1.</label><caption><p>Distribution of <italic><tp:taxon-name><tp:taxon-name-part taxon-name-part-type="genus" reg="Perilimnastes">Perilimnastes</tp:taxon-name-part><tp:taxon-name-part taxon-name-part-type="species" reg="multisepala">multisepala</tp:taxon-name-part></tp:taxon-name></italic> (triangle), <italic><tp:taxon-name><tp:taxon-name-part taxon-name-part-type="genus" reg="Perilimnastes">P.</tp:taxon-name-part><tp:taxon-name-part taxon-name-part-type="species" reg="setipetiola">setipetiola</tp:taxon-name-part></tp:taxon-name></italic> (square), and <italic><tp:taxon-name><tp:taxon-name-part taxon-name-part-type="genus" reg="Perilimnastes">P.</tp:taxon-name-part><tp:taxon-name-part taxon-name-part-type="species" reg="uniflora">uniflora</tp:taxon-name-part></tp:taxon-name></italic> and <italic><tp:taxon-name><tp:taxon-name-part taxon-name-part-type="genus" reg="Perilimnastes">P.</tp:taxon-name-part><tp:taxon-name-part taxon-name-part-type="species" reg="banaensis">banaensis</tp:taxon-name-part></tp:taxon-name></italic> (solid circle).</p></caption><graphic xmlns:xlink="http://www.w3.org/1999/xlink" xlink:href="phytokeys-235-001_article-112133__-g001.jpg" position="float" orientation="portrait" xlink:type="simple" id="oo_929966.jpg"><uri content-type="original_file" xlink:type="simple">https://binary.pensoft.net/fig/929966</uri></graphic></fig></tp:treatment-sec></tp:taxon-treatment>
