# Supplementary material for: ﻿Four new species of Perilimnastes (Sonerileae, Melastomataceae) from Vietnam
Source: PhytoKeys. 2023 Nov 3;235:1–19. doi: 10.3897/phytokeys.235.112133 (PMC10638611; doi:10.3897/phytokeys.235.112133)
Supplement: XML Treatment for Perilimnastes banaensis [file phytokeys.235.112133-treatment4.xml]

<!DOCTYPE tp:taxon-treatment
  PUBLIC "-//TaxonX//DTD Taxonomic Treatment Publishing DTD v0 20100105//EN" "tax-treatment-NSO.dtd">
<tp:taxon-treatment xmlns:tp="http://www.plazi.org/taxpub"><tp:treatment-meta><kwd-group><label>Taxon classification</label><kwd>
              <named-content content-type="kingdom">Plantae</named-content>
            </kwd><kwd>
              <named-content content-type="order">Myrtales</named-content>
            </kwd><kwd>
              <named-content content-type="family">Melastomataceae</named-content>
            </kwd></kwd-group><mixed-citation publication-type="journal"><person-group><name><surname>Dai</surname><given-names>Jin-Hong</given-names></name><name><surname>Van Do</surname><given-names>Truong</given-names></name><name><surname>Liu</surname><given-names>Ying</given-names></name></person-group><article-title>﻿Four new species of <italic><tp:taxon-name><tp:taxon-name-part taxon-name-part-type="genus" reg="Perilimnastes">Perilimnastes</tp:taxon-name-part></tp:taxon-name></italic> (<tp:taxon-name><tp:taxon-name-part taxon-name-part-type="tribe">Sonerileae</tp:taxon-name-part></tp:taxon-name>, <tp:taxon-name><tp:taxon-name-part taxon-name-part-type="family">Melastomataceae</tp:taxon-name-part></tp:taxon-name>) from Vietnam</article-title><source>PhytoKeys</source><day>03</day><month>11</month><year>2023</year><volume>235</volume><fpage>1</fpage><lpage>19</lpage><pub-id pub-id-type="doi">10.3897/phytokeys.235.112133</pub-id></mixed-citation></tp:treatment-meta><tp:nomenclature><label>﻿</label><tp:taxon-name>
            <object-id xmlns:xlink="http://www.w3.org/1999/xlink" content-type="arpha" xlink:type="simple">260EAE91-88AE-55FE-BFEA-E1E726111BA9</object-id>
            <tp:taxon-name-part taxon-name-part-type="genus" reg="Perilimnastes">Perilimnastes</tp:taxon-name-part>
            <tp:taxon-name-part taxon-name-part-type="species" reg="banaensis">banaensis</tp:taxon-name-part>
            <object-id xmlns:xlink="http://www.w3.org/1999/xlink" content-type="ipni" xlink:type="simple">urn:lsid:ipni.org:names:77329906-1</object-id>
          </tp:taxon-name><tp:taxon-authority>J.H.Dai, T.V.Do &amp; Ying Liu</tp:taxon-authority><tp:taxon-status xmlns:xlink="http://www.w3.org/1999/xlink" xlink:type="simple">sp. nov.</tp:taxon-status><xref ref-type="fig" rid="F9">Figs 9</xref><xref ref-type="fig" rid="F10">, 10</xref></tp:nomenclature><tp:treatment-sec sec-type="material" id="SECID0EWWAG"><title>Type.</title><p>Vietnam. Đà Nẵng: Hòa Ninh, Ba Na Hills, 1,360 m elevation, in forests on damp slopes near steam, 22 Nov 2019, Jin-hong Dai and Ying Liu 813 (holotype: PE; isotypes: A, SYS, VNMN).</p><fig id="F9" position="float" orientation="portrait"><object-id xmlns:xlink="http://www.w3.org/1999/xlink" content-type="doi" xlink:type="simple">10.3897/phytokeys.235.112133.figure9</object-id><object-id xmlns:xlink="http://www.w3.org/1999/xlink" content-type="arpha" xlink:type="simple">84538465-20D8-5BAA-B9EC-4E3486447412</object-id><label>Figure 9.</label><caption><p>Holotype of <italic><tp:taxon-name><tp:taxon-name-part taxon-name-part-type="genus" reg="Perilimnastes">Perilimnastes</tp:taxon-name-part><tp:taxon-name-part taxon-name-part-type="species" reg="banaensis">banaensis</tp:taxon-name-part></tp:taxon-name></italic>, Jin-hong Dai and Ying Liu 813 (PE). The inset shows raphides (as white oblong spots) on adaxial leaf surface under stereoscope. Scale bars: 5 cm, 1 mm (inset).</p></caption><graphic xmlns:xlink="http://www.w3.org/1999/xlink" xlink:href="phytokeys-235-001_article-112133__-g009.jpg" position="float" orientation="portrait" xlink:type="simple" id="oo_929974.jpg"><uri content-type="original_file" xlink:type="simple">https://binary.pensoft.net/fig/929974</uri></graphic></fig></tp:treatment-sec><tp:treatment-sec sec-type="diagnosis" id="SECID0ETXAG"><title>Diagnosis.</title><p>Resembles <italic><tp:taxon-name><tp:taxon-name-part taxon-name-part-type="genus" reg="Phyllagathis">P.</tp:taxon-name-part><tp:taxon-name-part taxon-name-part-type="species" reg="ovalifolia">ovalifolia</tp:taxon-name-part></tp:taxon-name></italic> and <italic><tp:taxon-name><tp:taxon-name-part taxon-name-part-type="genus" reg="Perilimnastes">P.</tp:taxon-name-part><tp:taxon-name-part taxon-name-part-type="species" reg="setipetiola">setipetiola</tp:taxon-name-part></tp:taxon-name></italic> in having raphide crystals, hyaline hairs, somewhat elliptic leaf blade, and umbels with very short or no peduncle, but differs in the stems and petioles densely villous with brown hyaline uniseriate hairs (vs. stems densely retrorse hirsute, glabrescent, and petioles densely hirsute to setose in the former species, and stems pubescent with brownish-yellow stellate hairs and rarely also hyaline hairs, petioles with brownish-yellow stellate hairs when young and hispid with long bristles in the latter).</p><fig id="F10" position="float" orientation="portrait"><object-id xmlns:xlink="http://www.w3.org/1999/xlink" content-type="doi" xlink:type="simple">10.3897/phytokeys.235.112133.figure10</object-id><object-id xmlns:xlink="http://www.w3.org/1999/xlink" content-type="arpha" xlink:type="simple">2DAA5B40-DC77-563A-BCA3-101765E397C4</object-id><label>Figure 10.</label><caption><p><italic><tp:taxon-name><tp:taxon-name-part taxon-name-part-type="genus" reg="Perilimnastes">Perilimnastes</tp:taxon-name-part><tp:taxon-name-part taxon-name-part-type="species" reg="banaensis">banaensis</tp:taxon-name-part></tp:taxon-name></italic><bold>A</bold> habit <bold>B</bold> a branch with old capsules <bold>C</bold> close-up of a branchlet <bold>D</bold> adaxial (left) and abaxial (right) leaf surfaces <bold>E</bold> a sessile infructescence <bold>F</bold> longitudinal section of an old capsule showing enlarged ovary crown and morphology of the placental column and placentas. Scale bars: 2 mm (<bold>F</bold>). All from Jin-hong Dai and Ying Liu 813 (A, PE, SYS).</p></caption><graphic xmlns:xlink="http://www.w3.org/1999/xlink" xlink:href="phytokeys-235-001_article-112133__-g010.jpg" position="float" orientation="portrait" xlink:type="simple" id="oo_929975.jpg"><uri content-type="original_file" xlink:type="simple">https://binary.pensoft.net/fig/929975</uri></graphic></fig></tp:treatment-sec><tp:treatment-sec sec-type="description" id="SECID0EVZAG"><title>Description.</title><p>Shrubs to 60 cm tall, with raphides in all parts. Stems branched, prostrate at lower parts; branchlets obtusely 4-sided and densely villous with appressed, brown hyaline uniseriate hairs composed of much elongated cells and tipped with a brown glandular cell; older branches near terete and glabrescent; leafy distally and leafless proximally. Leaves opposite, equal to unequal in a pair; petiole 1.5–4.6 cm long, densely villous with appressed, brown hyaline hairs; leaf blade elliptic, 5.5–13 × 2.5–6.5 cm, thick papery, with minute brown glands when young on both surfaces, abaxially sparsely pubescent with appressed brown hyaline hairs, densely so along the veins, 3 or 5-veined, dark green adaxially, pale green abaxially, base acute to rounded, margin entire or sometimes inconspicuously minutely repand, apex short acuminate to acute. Inflorescences and flowers unknown. Infructescences terminal, umbellate, sessile, capsules 2–7, pedicel 5–13 mm long. Old capsules cup-shaped, ca. 5 × 5 mm, 4-sided; hypanthium 8-ribbed; crown enlarged enclosing an obpyramidal space; placental column unbeaked, 4-horned; placenta thready.</p></tp:treatment-sec><tp:treatment-sec sec-type="phenology" id="SECID0E1ZAG"><title>Phenology.</title><p>Old fruits in November.</p></tp:treatment-sec><tp:treatment-sec sec-type="etymology" id="SECID0E6ZAG"><title>Etymology.</title><p>The specific epithet is based on Ba Na hills, the type locality of this species.</p></tp:treatment-sec><tp:treatment-sec sec-type="distribution" id="SECID0EE1AG"><title>Distribution.</title><p><italic><tp:taxon-name><tp:taxon-name-part taxon-name-part-type="genus" reg="Perilimnastes">Perilimnastes</tp:taxon-name-part><tp:taxon-name-part taxon-name-part-type="species" reg="banaensis">banaensis</tp:taxon-name-part></tp:taxon-name></italic> is currently only known from Ba Na Hills, Hòa Ninh, Đà Nẵng, Vietnam (Fig. <xref ref-type="fig" rid="F1">1</xref>). It occurs on damp slopes in forests often near streams, at 1,360 m elevation.</p></tp:treatment-sec><tp:treatment-sec><!--Section generated to contain objects referenced in tp:taxon-treatment.--><fig id="F1" position="float" orientation="portrait"><object-id xmlns:xlink="http://www.w3.org/1999/xlink" content-type="doi" xlink:type="simple">10.3897/phytokeys.235.112133.figure1</object-id><object-id xmlns:xlink="http://www.w3.org/1999/xlink" content-type="arpha" xlink:type="simple">730AE893-1ADC-50E1-98F6-C045E2F4174D</object-id><label>Figure 1.</label><caption><p>Distribution of <italic><tp:taxon-name><tp:taxon-name-part taxon-name-part-type="genus" reg="Perilimnastes">Perilimnastes</tp:taxon-name-part><tp:taxon-name-part taxon-name-part-type="species" reg="multisepala">multisepala</tp:taxon-name-part></tp:taxon-name></italic> (triangle), <italic><tp:taxon-name><tp:taxon-name-part taxon-name-part-type="genus" reg="Perilimnastes">P.</tp:taxon-name-part><tp:taxon-name-part taxon-name-part-type="species" reg="setipetiola">setipetiola</tp:taxon-name-part></tp:taxon-name></italic> (square), and <italic><tp:taxon-name><tp:taxon-name-part taxon-name-part-type="genus" reg="Perilimnastes">P.</tp:taxon-name-part><tp:taxon-name-part taxon-name-part-type="species" reg="uniflora">uniflora</tp:taxon-name-part></tp:taxon-name></italic> and <italic><tp:taxon-name><tp:taxon-name-part taxon-name-part-type="genus" reg="Perilimnastes">P.</tp:taxon-name-part><tp:taxon-name-part taxon-name-part-type="species" reg="banaensis">banaensis</tp:taxon-name-part></tp:taxon-name></italic> (solid circle).</p></caption><graphic xmlns:xlink="http://www.w3.org/1999/xlink" xlink:href="phytokeys-235-001_article-112133__-g001.jpg" position="float" orientation="portrait" xlink:type="simple" id="oo_929966.jpg"><uri content-type="original_file" xlink:type="simple">https://binary.pensoft.net/fig/929966</uri></graphic></fig></tp:treatment-sec></tp:taxon-treatment>
